# Supplementary material for: Patterns and Determinants of Habitat Occupancy by the Asian Elephant in the Western Ghats of Karnataka, India
Source: PLoS One. 2015 Jul 24;10(7):e0133233. doi: 10.1371/journal.pone.0133233 (PMC4514602; doi:10.1371/journal.pone.0133233)
Supplement: S1 File — Separate worksheets contain a) detection—non-detection data and b) covariate data. (XLSX) [file pone.0133233.s001.xlsx]

## Sheet: Detection History
Site	1	2	3	4	5	6	7	8	9	10	11	12	13	14	15	16	17	18	19	20	21	22	23	24	25	26	27	28	29	30	31	32	33	34	35	36	37	38	39	40	41	42
1	0	0	0	0	0	1	1	0	-	-	-	-	-	-	-	-	-	-	-	-	-	-	-	-	-	-	-	-	-	-	-	-	-	-	-	-	-	-	-	-	-	-
2	0	0	0	0	0	0	0	0	0	0	-	-	-	-	-	-	-	-	-	-	-	-	-	-	-	-	-	-	-	-	-	-	-	-	-	-	-	-	-	-	-	-
3	0	0	0	0	0	0	0	0	0	0	0	0	0	0	0	0	0	0	0	0	0	-	-	-	-	-	-	-	-	-	-	-	-	-	-	-	-	-	-	-	-	-
4	0	0	0	0	0	0	0	0	0	1	0	0	0	0	0	0	0	0	-	-	-	-	-	-	-	-	-	-	-	-	-	-	-	-	-	-	-	-	-	-	-	-
5	0	0	0	0	0	0	0	0	0	0	0	0	0	0	0	0	0	0	0	0	1	1	0	0	0	0	1	1	0	-	-	-	-	-	-	-	-	-	-	-	-	-
6	0	0	0	0	0	0	0	0	0	0	1	0	0	0	1	1	1	1	1	0	0	-	-	-	-	-	-	-	-	-	-	-	-	-	-	-	-	-	-	-	-	-
7	0	1	0	1	0	0	1	0	0	0	0	0	0	0	0	0	0	0	0	0	0	0	0	0	0	0	0	0	0	0	0	0	0	0	0	0	-	-	-	-	-	-
8	0	0	0	0	0	0	0	0	0	0	0	0	0	0	0	1	0	0	0	0	0	0	0	0	0	0	0	0	0	0	-	-	-	-	-	-	-	-	-	-	-	-
9	0	0	0	0	0	0	0	-	-	-	-	-	-	-	-	-	-	-	-	-	-	-	-	-	-	-	-	-	-	-	-	-	-	-	-	-	-	-	-	-	-	-
10	0	0	0	0	0	0	0	0	0	0	0	0	0	0	0	0	0	0	-	-	-	-	-	-	-	-	-	-	-	-	-	-	-	-	-	-	-	-	-	-	-	-
11	0	0	1	0	1	0	0	0	0	0	0	0	0	0	0	0	0	0	0	0	0	0	0	0	0	0	0	-	-	-	-	-	-	-	-	-	-	-	-	-	-	-
12	0	0	0	0	0	0	0	0	0	0	0	0	0	1	1	0	0	0	-	-	-	-	-	-	-	-	-	-	-	-	-	-	-	-	-	-	-	-	-	-	-	-
13	0	0	0	0	0	0	0	0	0	0	0	0	0	0	-	-	-	-	-	-	-	-	-	-	-	-	-	-	-	-	-	-	-	-	-	-	-	-	-	-	-	-
14	0	0	0	0	0	0	0	0	0	0	0	0	0	0	0	0	0	0	-	-	-	-	-	-	-	-	-	-	-	-	-	-	-	-	-	-	-	-	-	-	-	-
15	0	0	0	0	0	0	0	0	0	0	0	0	0	0	0	0	0	0	0	0	0	0	-	-	-	-	-	-	-	-	-	-	-	-	-	-	-	-	-	-	-	-
16	0	0	0	0	0	0	0	0	0	0	0	0	0	0	0	0	0	-	-	-	-	-	-	-	-	-	-	-	-	-	-	-	-	-	-	-	-	-	-	-	-	-
17	0	1	1	0	0	0	0	0	0	0	0	0	0	0	0	0	0	0	0	0	0	0	-	-	-	-	-	-	-	-	-	-	-	-	-	-	-	-	-	-	-	-
18	0	0	0	0	0	0	0	0	0	0	0	0	0	0	0	0	0	-	-	-	-	-	-	-	-	-	-	-	-	-	-	-	-	-	-	-	-	-	-	-	-	-
19	0	0	0	0	0	0	0	0	0	0	0	0	1	0	0	0	0	0	0	0	0	0	0	0	0	0	0	-	-	-	-	-	-	-	-	-	-	-	-	-	-	-
20	0	0	0	0	0	0	0	0	0	0	0	0	0	0	0	0	0	0	-	-	-	-	-	-	-	-	-	-	-	-	-	-	-	-	-	-	-	-	-	-	-	-
21	0	0	0	0	0	0	0	0	0	0	0	0	0	1	0	0	0	0	0	0	0	0	0	0	0	0	0	0	0	0	0	1	0	0	0	0	0	0	0	-	-	-
22	0	0	0	0	0	0	0	0	0	0	0	0	0	0	0	0	0	0	0	0	0	0	0	0	0	0	0	0	0	0	0	0	-	-	-	-	-	-	-	-	-	-
23	0	0	0	0	0	0	0	0	0	0	0	0	0	0	0	0	0	0	0	0	0	0	0	0	0	0	0	0	0	0	0	-	-	-	-	-	-	-	-	-	-	-
24	0	0	0	0	0	0	0	0	-	-	-	-	-	-	-	-	-	-	-	-	-	-	-	-	-	-	-	-	-	-	-	-	-	-	-	-	-	-	-	-	-	-
25	0	0	0	0	0	0	0	0	0	0	0	0	0	0	0	0	0	0	0	0	0	0	0	0	-	-	-	-	-	-	-	-	-	-	-	-	-	-	-	-	-	-
26	0	0	0	0	0	0	0	0	0	0	0	0	0	0	0	0	0	0	0	0	0	0	0	0	0	0	0	0	0	0	0	-	-	-	-	-	-	-	-	-	-	-
27	0	0	0	0	0	0	0	0	0	0	0	0	0	0	0	0	0	0	-	-	-	-	-	-	-	-	-	-	-	-	-	-	-	-	-	-	-	-	-	-	-	-
28	0	0	0	0	0	0	0	0	0	0	0	0	0	0	0	0	1	1	0	0	0	0	0	1	1	0	0	-	-	-	-	-	-	-	-	-	-	-	-	-	-	-
29	0	0	0	0	0	0	0	0	0	0	0	0	0	0	0	0	0	0	0	0	-	-	-	-	-	-	-	-	-	-	-	-	-	-	-	-	-	-	-	-	-	-
30	0	0	0	0	0	0	0	0	0	0	0	0	0	0	0	0	0	0	0	0	0	0	0	-	-	-	-	-	-	-	-	-	-	-	-	-	-	-	-	-	-	-
31	0	0	0	0	0	0	0	0	0	0	-	-	-	-	-	-	-	-	-	-	-	-	-	-	-	-	-	-	-	-	-	-	-	-	-	-	-	-	-	-	-	-
32	0	0	0	0	0	0	0	0	0	0	0	0	0	0	0	0	0	0	0	0	0	0	0	0	0	-	-	-	-	-	-	-	-	-	-	-	-	-	-	-	-	-
33	0	0	0	0	0	0	0	0	0	0	0	0	0	0	0	0	0	0	0	0	0	0	0	0	0	0	0	0	0	0	-	-	-	-	-	-	-	-	-	-	-	-
34	0	0	0	0	0	0	0	0	0	0	0	0	0	-	-	-	-	-	-	-	-	-	-	-	-	-	-	-	-	-	-	-	-	-	-	-	-	-	-	-	-	-
35	0	0	0	0	0	0	0	0	0	0	0	0	0	0	0	0	0	0	0	0	0	0	0	0	0	0	0	0	0	0	-	-	-	-	-	-	-	-	-	-	-	-
36	0	0	0	0	0	0	0	0	0	0	0	0	0	0	0	0	0	0	0	0	0	0	0	0	-	-	-	-	-	-	-	-	-	-	-	-	-	-	-	-	-	-
37	0	0	0	0	0	0	0	0	0	0	0	0	0	0	0	0	0	0	0	0	0	0	0	0	-	-	-	-	-	-	-	-	-	-	-	-	-	-	-	-	-	-
38	0	0	0	0	0	0	0	0	0	0	0	0	0	0	0	0	0	0	0	0	0	0	0	0	0	0	0	0	0	0	-	-	-	-	-	-	-	-	-	-	-	-
39	0	0	0	0	0	0	0	0	0	0	0	0	0	0	0	-	-	-	-	-	-	-	-	-	-	-	-	-	-	-	-	-	-	-	-	-	-	-	-	-	-	-
40	0	0	0	0	0	0	0	0	0	0	0	0	0	0	0	0	-	-	-	-	-	-	-	-	-	-	-	-	-	-	-	-	-	-	-	-	-	-	-	-	-	-
41	0	0	0	0	0	0	0	-	-	-	-	-	-	-	-	-	-	-	-	-	-	-	-	-	-	-	-	-	-	-	-	-	-	-	-	-	-	-	-	-	-	-
42	0	0	0	0	0	0	0	0	0	0	0	0	0	0	0	0	-	-	-	-	-	-	-	-	-	-	-	-	-	-	-	-	-	-	-	-	-	-	-	-	-	-
43	0	0	0	0	0	0	0	0	0	0	-	-	-	-	-	-	-	-	-	-	-	-	-	-	-	-	-	-	-	-	-	-	-	-	-	-	-	-	-	-	-	-
44	0	0	0	0	0	0	0	0	0	0	0	0	0	0	0	-	-	-	-	-	-	-	-	-	-	-	-	-	-	-	-	-	-	-	-	-	-	-	-	-	-	-
45	0	0	0	0	0	0	0	0	0	0	0	0	-	-	-	-	-	-	-	-	-	-	-	-	-	-	-	-	-	-	-	-	-	-	-	-	-	-	-	-	-	-
46	0	0	0	0	0	0	0	0	0	0	0	0	0	0	0	0	0	0	0	-	-	-	-	-	-	-	-	-	-	-	-	-	-	-	-	-	-	-	-	-	-	-
47	0	0	0	0	0	0	0	0	0	0	0	0	0	0	0	0	0	0	0	0	0	0	0	0	0	0	0	0	0	0	0	0	0	0	-	-	-	-	-	-	-	-
48	0	0	0	0	0	-	-	-	-	-	-	-	-	-	-	-	-	-	-	-	-	-	-	-	-	-	-	-	-	-	-	-	-	-	-	-	-	-	-	-	-	-
49	0	0	0	0	0	0	0	0	0	0	0	0	0	0	-	-	-	-	-	-	-	-	-	-	-	-	-	-	-	-	-	-	-	-	-	-	-	-	-	-	-	-
50	0	0	0	0	0	0	0	0	0	0	0	0	0	0	0	0	0	0	0	0	0	0	0	0	0	0	0	0	0	0	0	0	-	-	-	-	-	-	-	-	-	-
51	0	0	0	0	0	0	0	0	0	0	0	0	0	0	0	0	0	0	0	0	0	0	0	-	-	-	-	-	-	-	-	-	-	-	-	-	-	-	-	-	-	-
52	0	0	0	0	0	0	0	0	0	0	0	0	0	0	0	0	0	0	0	0	0	0	0	0	0	0	0	-	-	-	-	-	-	-	-	-	-	-	-	-	-	-
53	0	0	0	0	0	0	0	0	0	0	0	0	0	0	0	0	0	0	0	0	0	0	0	0	0	0	0	0	0	0	0	0	0	0	0	0	0	0	-	-	-	-
54	0	0	0	0	0	0	0	0	0	0	0	0	0	0	0	0	0	0	0	0	0	0	0	0	0	0	0	0	0	0	0	0	0	-	-	-	-	-	-	-	-	-
55	0	0	0	0	0	0	0	0	0	0	0	0	0	0	0	0	0	0	-	-	-	-	-	-	-	-	-	-	-	-	-	-	-	-	-	-	-	-	-	-	-	-
56	0	0	0	0	0	0	0	0	0	0	0	0	0	0	0	0	0	0	-	-	-	-	-	-	-	-	-	-	-	-	-	-	-	-	-	-	-	-	-	-	-	-
57	0	0	0	0	0	0	0	0	0	0	0	0	0	0	0	0	0	0	0	0	0	0	0	0	0	0	-	-	-	-	-	-	-	-	-	-	-	-	-	-	-	-
58	0	0	0	0	0	0	0	0	0	0	0	0	0	0	0	0	0	0	0	0	0	0	0	0	0	0	0	0	0	0	-	-	-	-	-	-	-	-	-	-	-	-
59	0	0	0	0	0	0	0	0	0	0	0	0	0	0	0	0	0	0	0	0	0	0	0	0	0	0	0	0	0	-	-	-	-	-	-	-	-	-	-	-	-	-
60	0	0	0	0	0	0	0	0	0	0	0	0	0	0	0	0	0	0	0	0	0	0	0	0	-	-	-	-	-	-	-	-	-	-	-	-	-	-	-	-	-	-
61	0	0	0	0	0	-	-	-	-	-	-	-	-	-	-	-	-	-	-	-	-	-	-	-	-	-	-	-	-	-	-	-	-	-	-	-	-	-	-	-	-	-
62	0	0	0	0	0	0	0	0	0	0	0	0	0	0	0	0	0	0	0	0	-	-	-	-	-	-	-	-	-	-	-	-	-	-	-	-	-	-	-	-	-	-
63	0	0	0	0	0	0	0	0	0	0	0	0	0	0	0	0	0	0	0	0	0	0	0	0	0	0	0	0	0	0	0	0	0	0	0	0	-	-	-	-	-	-
64	0	0	0	0	0	0	0	0	0	0	0	0	0	0	0	0	0	0	0	0	0	0	0	0	0	-	-	-	-	-	-	-	-	-	-	-	-	-	-	-	-	-
65	0	0	0	0	0	0	0	0	0	0	0	0	0	0	0	0	0	0	0	0	0	0	0	-	-	-	-	-	-	-	-	-	-	-	-	-	-	-	-	-	-	-
66	0	0	0	0	0	0	-	-	-	-	-	-	-	-	-	-	-	-	-	-	-	-	-	-	-	-	-	-	-	-	-	-	-	-	-	-	-	-	-	-	-	-
67	0	0	0	0	0	0	0	0	0	0	-	-	-	-	-	-	-	-	-	-	-	-	-	-	-	-	-	-	-	-	-	-	-	-	-	-	-	-	-	-	-	-
68	0	0	0	0	0	-	-	-	-	-	-	-	-	-	-	-	-	-	-	-	-	-	-	-	-	-	-	-	-	-	-	-	-	-	-	-	-	-	-	-	-	-
69	0	0	0	0	0	0	-	-	-	-	-	-	-	-	-	-	-	-	-	-	-	-	-	-	-	-	-	-	-	-	-	-	-	-	-	-	-	-	-	-	-	-
70	0	0	0	0	0	0	0	0	-	-	-	-	-	-	-	-	-	-	-	-	-	-	-	-	-	-	-	-	-	-	-	-	-	-	-	-	-	-	-	-	-	-
71	0	0	0	0	0	0	0	0	0	-	-	-	-	-	-	-	-	-	-	-	-	-	-	-	-	-	-	-	-	-	-	-	-	-	-	-	-	-	-	-	-	-
72	0	0	0	0	0	0	0	0	-	-	-	-	-	-	-	-	-	-	-	-	-	-	-	-	-	-	-	-	-	-	-	-	-	-	-	-	-	-	-	-	-	-
73	0	0	0	0	0	0	0	0	-	-	-	-	-	-	-	-	-	-	-	-	-	-	-	-	-	-	-	-	-	-	-	-	-	-	-	-	-	-	-	-	-	-
74	0	0	0	0	0	0	0	0	0	-	-	-	-	-	-	-	-	-	-	-	-	-	-	-	-	-	-	-	-	-	-	-	-	-	-	-	-	-	-	-	-	-
75	0	0	0	0	0	0	0	-	-	-	-	-	-	-	-	-	-	-	-	-	-	-	-	-	-	-	-	-	-	-	-	-	-	-	-	-	-	-	-	-	-	-
76	0	0	0	0	0	0	0	0	0	-	-	-	-	-	-	-	-	-	-	-	-	-	-	-	-	-	-	-	-	-	-	-	-	-	-	-	-	-	-	-	-	-
77	0	0	0	0	0	0	0	0	0	0	0	0	1	0	0	0	0	0	-	-	-	-	-	-	-	-	-	-	-	-	-	-	-	-	-	-	-	-	-	-	-	-
78	1	1	1	1	1	0	1	1	0	1	0	1	1	1	1	1	1	1	1	1	-	-	-	-	-	-	-	-	-	-	-	-	-	-	-	-	-	-	-	-	-	-
79	0	0	0	0	0	0	0	0	0	0	0	0	0	0	0	0	0	0	0	0	0	0	0	0	-	-	-	-	-	-	-	-	-	-	-	-	-	-	-	-	-	-
80	1	1	1	1	1	1	0	1	1	1	1	1	1	1	1	1	1	1	0	1	1	1	1	1	1	1	0	0	1	1	0	1	0	1	-	-	-	-	-	-	-	-
81	1	0	1	1	0	1	1	0	1	1	0	1	1	1	1	1	1	1	1	1	1	1	1	0	-	-	-	-	-	-	-	-	-	-	-	-	-	-	-	-	-	-
82	1	1	0	0	1	0	0	1	0	0	0	0	0	0	0	0	0	0	0	0	0	0	0	-	-	-	-	-	-	-	-	-	-	-	-	-	-	-	-	-	-	-
83	0	1	0	0	1	0	1	1	1	0	1	1	1	0	0	0	0	0	0	0	0	1	1	1	0	-	-	-	-	-	-	-	-	-	-	-	-	-	-	-	-	-
84	0	0	0	0	0	0	0	0	0	-	-	-	-	-	-	-	-	-	-	-	-	-	-	-	-	-	-	-	-	-	-	-	-	-	-	-	-	-	-	-	-	-
85	0	0	0	0	0	0	0	0	0	0	0	1	0	1	1	1	0	0	-	-	-	-	-	-	-	-	-	-	-	-	-	-	-	-	-	-	-	-	-	-	-	-
86	0	1	1	1	1	1	1	1	1	1	0	1	1	0	0	0	0	1	1	1	1	1	1	0	1	1	1	-	-	-	-	-	-	-	-	-	-	-	-	-	-	-
87	0	0	0	0	0	0	0	0	0	0	0	0	0	-	-	-	-	-	-	-	-	-	-	-	-	-	-	-	-	-	-	-	-	-	-	-	-	-	-	-	-	-
88	0	0	0	0	0	0	0	0	0	0	0	0	0	0	0	0	0	0	0	0	0	0	0	0	0	0	0	-	-	-	-	-	-	-	-	-	-	-	-	-	-	-
89	0	0	0	0	0	0	0	0	0	0	0	0	0	0	0	0	-	-	-	-	-	-	-	-	-	-	-	-	-	-	-	-	-	-	-	-	-	-	-	-	-	-
90	0	0	0	0	0	0	0	0	0	0	0	0	0	0	0	0	0	0	0	0	0	0	0	0	0	-	-	-	-	-	-	-	-	-	-	-	-	-	-	-	-	-
91	0	0	0	0	0	0	0	0	0	-	-	-	-	-	-	-	-	-	-	-	-	-	-	-	-	-	-	-	-	-	-	-	-	-	-	-	-	-	-	-	-	-
92	1	1	0	1	0	0	0	0	1	0	0	0	0	0	0	0	-	-	-	-	-	-	-	-	-	-	-	-	-	-	-	-	-	-	-	-	-	-	-	-	-	-
93	1	1	1	1	0	1	0	1	0	0	0	0	0	0	0	0	-	-	-	-	-	-	-	-	-	-	-	-	-	-	-	-	-	-	-	-	-	-	-	-	-	-
94	0	0	0	0	0	-	-	-	-	-	-	-	-	-	-	-	-	-	-	-	-	-	-	-	-	-	-	-	-	-	-	-	-	-	-	-	-	-	-	-	-	-
95	0	0	0	0	0	-	-	-	-	-	-	-	-	-	-	-	-	-	-	-	-	-	-	-	-	-	-	-	-	-	-	-	-	-	-	-	-	-	-	-	-	-
96	0	0	0	0	0	0	0	0	0	-	-	-	-	-	-	-	-	-	-	-	-	-	-	-	-	-	-	-	-	-	-	-	-	-	-	-	-	-	-	-	-	-
97	0	0	0	0	0	0	0	0	0	0	0	0	0	0	0	0	0	0	0	0	0	0	0	0	0	0	0	0	-	-	-	-	-	-	-	-	-	-	-	-	-	-
98	0	0	0	0	0	0	0	0	0	0	0	0	0	0	0	0	0	0	0	0	0	0	0	0	0	0	0	0	0	0	0	0	0	-	-	-	-	-	-	-	-	-
99	0	0	0	0	0	0	0	0	0	0	0	0	0	0	0	0	0	0	0	0	0	0	0	-	-	-	-	-	-	-	-	-	-	-	-	-	-	-	-	-	-	-
100	0	0	0	0	0	0	0	0	0	0	0	0	0	0	0	0	0	0	0	0	0	0	0	0	0	0	0	0	0	0	0	0	0	0	0	0	0	0	0	-	-	-
101	0	0	0	0	0	0	0	0	0	0	0	1	1	0	0	0	0	0	0	0	0	0	0	0	0	0	0	0	0	0	0	0	0	0	0	1	1	1	0	1	1	0
102	0	0	0	0	0	0	0	0	0	0	0	0	0	0	0	0	0	0	0	0	0	0	0	0	0	1	-	-	-	-	-	-	-	-	-	-	-	-	-	-	-	-
103	0	0	0	0	0	0	0	0	0	0	1	1	1	1	0	0	0	0	0	0	0	0	0	0	0	0	0	0	0	0	0	0	0	0	0	0	0	0	0	-	-	-
104	0	0	0	0	0	0	-	-	-	-	-	-	-	-	-	-	-	-	-	-	-	-	-	-	-	-	-	-	-	-	-	-	-	-	-	-	-	-	-	-	-	-
105	0	0	0	0	0	0	0	0	-	-	-	-	-	-	-	-	-	-	-	-	-	-	-	-	-	-	-	-	-	-	-	-	-	-	-	-	-	-	-	-	-	-
106	0	0	0	0	0	0	0	0	0	0	0	0	0	0	0	0	0	0	0	0	0	0	1	0	0	1	0	0	0	0	0	0	1	-	-	-	-	-	-	-	-	-
107	0	0	0	0	0	0	0	0	0	0	0	0	0	0	0	0	0	0	0	0	0	0	0	0	0	0	0	0	0	0	0	0	-	-	-	-	-	-	-	-	-	-
108	0	0	0	0	0	0	0	0	0	0	0	0	0	0	0	0	0	0	0	0	0	0	1	0	0	0	1	1	1	1	0	0	0	-	-	-	-	-	-	-	-	-
109	0	0	0	0	0	0	0	0	0	0	0	0	0	0	0	0	0	0	0	0	0	0	0	0	-	-	-	-	-	-	-	-	-	-	-	-	-	-	-	-	-	-
110	0	0	0	0	0	0	0	0	0	0	0	0	-	-	-	-	-	-	-	-	-	-	-	-	-	-	-	-	-	-	-	-	-	-	-	-	-	-	-	-	-	-
111	0	0	0	0	0	0	0	0	0	0	0	0	0	0	-	-	-	-	-	-	-	-	-	-	-	-	-	-	-	-	-	-	-	-	-	-	-	-	-	-	-	-
112	0	0	0	0	0	0	0	0	0	0	0	0	-	-	-	-	-	-	-	-	-	-	-	-	-	-	-	-	-	-	-	-	-	-	-	-	-	-	-	-	-	-
113	0	0	0	0	0	0	0	0	0	1	0	0	0	0	0	0	0	0	0	0	0	0	-	-	-	-	-	-	-	-	-	-	-	-	-	-	-	-	-	-	-	-
114	0	0	0	0	0	0	0	0	0	0	0	0	0	0	0	0	0	0	0	0	0	0	-	-	-	-	-	-	-	-	-	-	-	-	-	-	-	-	-	-	-	-
115	0	0	0	0	0	0	0	0	0	0	0	0	0	0	0	0	0	0	0	0	0	0	-	-	-	-	-	-	-	-	-	-	-	-	-	-	-	-	-	-	-	-
116	0	0	0	0	0	0	0	0	0	0	0	0	0	0	0	0	0	0	0	0	0	0	0	0	0	0	0	0	0	0	0	0	0	0	0	0	-	-	-	-	-	-
117	0	0	0	0	0	1	0	0	0	0	0	0	0	0	0	0	0	0	0	0	-	-	-	-	-	-	-	-	-	-	-	-	-	-	-	-	-	-	-	-	-	-
118	0	0	0	0	0	0	0	0	0	0	0	0	0	0	0	0	0	0	0	0	0	0	0	0	0	0	0	0	0	0	0	0	0	0	0	0	0	-	-	-	-	-
119	1	1	1	1	1	0	0	0	0	0	0	0	0	0	0	0	0	1	1	0	0	0	0	0	0	1	-	-	-	-	-	-	-	-	-	-	-	-	-	-	-	-
120	0	0	0	0	0	0	0	0	0	0	0	0	0	0	0	0	0	0	0	0	0	0	0	0	-	-	-	-	-	-	-	-	-	-	-	-	-	-	-	-	-	-
121	0	0	0	1	0	0	0	0	0	0	0	0	0	0	0	0	0	0	0	-	-	-	-	-	-	-	-	-	-	-	-	-	-	-	-	-	-	-	-	-	-	-
122	0	1	0	1	0	0	0	1	0	1	0	0	0	0	0	0	0	0	0	0	0	1	1	1	1	1	0	1	-	-	-	-	-	-	-	-	-	-	-	-	-	-
123	0	0	1	0	1	0	0	0	0	0	0	0	0	1	0	0	0	0	-	-	-	-	-	-	-	-	-	-	-	-	-	-	-	-	-	-	-	-	-	-	-	-
124	0	0	1	0	0	0	1	1	0	0	0	1	0	1	0	0	1	1	1	0	1	1	1	1	1	1	1	0	1	0	-	-	-	-	-	-	-	-	-	-	-	-
125	1	0	1	1	0	0	1	0	1	0	0	0	0	1	1	1	1	0	1	1	1	1	0	0	1	1	-	-	-	-	-	-	-	-	-	-	-	-	-	-	-	-
126	0	0	0	0	0	0	1	0	0	0	0	0	0	0	0	1	1	0	0	0	0	0	-	-	-	-	-	-	-	-	-	-	-	-	-	-	-	-	-	-	-	-
127	0	0	1	1	1	1	0	0	1	0	0	1	1	1	1	1	1	1	1	1	1	1	1	1	0	0	0	0	1	1	0	-	-	-	-	-	-	-	-	-	-	-
128	0	0	0	0	0	0	0	0	0	0	0	0	0	0	-	-	-	-	-	-	-	-	-	-	-	-	-	-	-	-	-	-	-	-	-	-	-	-	-	-	-	-
129	1	1	0	1	0	1	1	0	1	1	1	0	0	1	1	0	0	0	0	0	0	0	1	1	1	1	0	-	-	-	-	-	-	-	-	-	-	-	-	-	-	-
130	0	1	1	1	1	1	1	1	1	1	1	1	1	1	0	1	1	1	0	1	0	1	0	0	0	1	1	1	-	-	-	-	-	-	-	-	-	-	-	-	-	-
131	0	0	0	1	1	1	1	1	1	1	1	1	1	1	0	1	0	1	1	1	1	1	1	1	1	1	-	-	-	-	-	-	-	-	-	-	-	-	-	-	-	-
132	1	1	0	1	0	1	1	1	1	1	1	0	0	0	-	-	-	-	-	-	-	-	-	-	-	-	-	-	-	-	-	-	-	-	-	-	-	-	-	-	-	-
133	1	1	0	0	0	1	1	-	-	-	-	-	-	-	-	-	-	-	-	-	-	-	-	-	-	-	-	-	-	-	-	-	-	-	-	-	-	-	-	-	-	-
134	1	1	1	1	0	1	0	1	1	1	-	-	-	-	-	-	-	-	-	-	-	-	-	-	-	-	-	-	-	-	-	-	-	-	-	-	-	-	-	-	-	-
135	0	0	0	0	1	0	1	1	0	0	-	-	-	-	-	-	-	-	-	-	-	-	-	-	-	-	-	-	-	-	-	-	-	-	-	-	-	-	-	-	-	-
136	1	1	0	1	1	1	0	1	1	1	1	1	1	1	0	1	-	-	-	-	-	-	-	-	-	-	-	-	-	-	-	-	-	-	-	-	-	-	-	-	-	-
137	0	0	1	1	1	1	0	0	0	1	-	-	-	-	-	-	-	-	-	-	-	-	-	-	-	-	-	-	-	-	-	-	-	-	-	-	-	-	-	-	-	-
138	1	1	0	1	1	1	1	1	1	1	0	1	0	1	0	1	1	0	1	1	1	1	-	-	-	-	-	-	-	-	-	-	-	-	-	-	-	-	-	-	-	-
139	0	0	0	0	0	1	1	-	-	-	-	-	-	-	-	-	-	-	-	-	-	-	-	-	-	-	-	-	-	-	-	-	-	-	-	-	-	-	-	-	-	-
140	0	1	1	1	1	1	1	0	0	-	-	-	-	-	-	-	-	-	-	-	-	-	-	-	-	-	-	-	-	-	-	-	-	-	-	-	-	-	-	-	-	-
141	0	0	1	1	1	1	1	1	0	0	1	1	1	1	1	1	-	-	-	-	-	-	-	-	-	-	-	-	-	-	-	-	-	-	-	-	-	-	-	-	-	-
142	1	1	1	1	0	0	1	1	1	1	0	1	0	0	0	0	0	0	0	1	0	0	0	0	-	-	-	-	-	-	-	-	-	-	-	-	-	-	-	-	-	-
143	1	1	1	1	1	1	1	1	1	0	1	1	1	1	1	0	1	1	1	1	1	1	1	1	1	1	1	1	1	1	1	1	-	-	-	-	-	-	-	-	-	-
144	0	0	0	0	0	0	0	1	0	0	0	0	0	0	0	0	0	0	0	0	0	0	0	0	0	0	0	0	0	0	-	-	-	-	-	-	-	-	-	-	-	-
145	0	0	0	0	0	0	0	0	0	0	0	0	-	-	-	-	-	-	-	-	-	-	-	-	-	-	-	-	-	-	-	-	-	-	-	-	-	-	-	-	-	-
146	0	0	0	0	0	0	0	0	0	0	0	0	-	-	-	-	-	-	-	-	-	-	-	-	-	-	-	-	-	-	-	-	-	-	-	-	-	-	-	-	-	-
147	0	0	0	0	0	0	0	0	0	0	0	0	0	0	0	0	0	0	0	0	-	-	-	-	-	-	-	-	-	-	-	-	-	-	-	-	-	-	-	-	-	-
148	0	0	0	0	0	-	-	-	-	-	-	-	-	-	-	-	-	-	-	-	-	-	-	-	-	-	-	-	-	-	-	-	-	-	-	-	-	-	-	-	-	-
149	1	1	1	1	1	0	1	1	0	1	1	0	1	0	0	0	0	1	0	0	1	1	1	1	1	1	1	1	-	-	-	-	-	-	-	-	-	-	-	-	-	-
150	1	1	1	1	1	1	0	1	1	1	1	0	1	1	1	1	1	-	-	-	-	-	-	-	-	-	-	-	-	-	-	-	-	-	-	-	-	-	-	-	-	-
151	0	1	1	1	1	0	1	1	0	1	1	1	0	1	1	0	-	-	-	-	-	-	-	-	-	-	-	-	-	-	-	-	-	-	-	-	-	-	-	-	-	-
152	1	1	1	1	1	0	0	0	0	1	1	1	1	0	1	0	1	0	0	0	1	0	1	1	1	1	1	1	1	1	1	1	1	1	-	-	-	-	-	-	-	-
153	1	1	1	1	1	1	1	1	0	0	1	1	1	0	1	0	0	0	1	1	1	0	1	0	0	0	1	1	1	-	-	-	-	-	-	-	-	-	-	-	-	-
154	0	0	1	1	1	1	1	1	1	1	1	1	0	1	0	0	0	0	0	0	0	0	0	1	1	1	0	0	1	1	1	0	1	1	1	0	-	-	-	-	-	-
155	1	1	1	1	1	1	1	1	0	0	1	1	1	1	1	1	1	1	1	1	1	1	1	1	1	1	1	1	1	1	1	1	-	-	-	-	-	-	-	-	-	-
156	1	1	1	0	0	1	1	1	1	1	1	1	1	-	-	-	-	-	-	-	-	-	-	-	-	-	-	-	-	-	-	-	-	-	-	-	-	-	-	-	-	-
157	1	1	1	1	1	1	1	1	0	0	-	-	-	-	-	-	-	-	-	-	-	-	-	-	-	-	-	-	-	-	-	-	-	-	-	-	-	-	-	-	-	-
158	1	1	1	1	1	1	1	1	1	1	1	1	0	1	1	1	1	1	1	1	-	-	-	-	-	-	-	-	-	-	-	-	-	-	-	-	-	-	-	-	-	-
159	1	1	0	1	1	0	0	1	1	0	1	0	0	0	1	0	1	1	0	1	1	1	0	1	1	1	1	0	-	-	-	-	-	-	-	-	-	-	-	-	-	-
160	1	1	1	1	1	1	1	1	1	0	1	1	1	1	1	1	1	1	0	0	0	1	1	1	0	0	1	0	0	1	0	1	1	0	0	1	-	-	-	-	-	-
161	1	1	1	0	1	0	1	0	0	1	1	1	0	0	1	1	1	1	1	0	1	1	1	-	-	-	-	-	-	-	-	-	-	-	-	-	-	-	-	-	-	-
162	1	1	1	1	-	-	-	-	-	-	-	-	-	-	-	-	-	-	-	-	-	-	-	-	-	-	-	-	-	-	-	-	-	-	-	-	-	-	-	-	-	-
163	1	1	1	1	1	1	0	1	1	-	-	-	-	-	-	-	-	-	-	-	-	-	-	-	-	-	-	-	-	-	-	-	-	-	-	-	-	-	-	-	-	-
164	1	1	1	1	1	1	1	0	1	1	0	1	0	0	1	1	0	-	-	-	-	-	-	-	-	-	-	-	-	-	-	-	-	-	-	-	-	-	-	-	-	-
165	0	1	1	1	1	1	0	1	-	-	-	-	-	-	-	-	-	-	-	-	-	-	-	-	-	-	-	-	-	-	-	-	-	-	-	-	-	-	-	-	-	-
166	0	0	0	1	0	0	0	0	1	1	1	0	1	0	0	0	0	0	0	0	0	0	0	0	1	0	0	1	-	-	-	-	-	-	-	-	-	-	-	-	-	-
167	1	1	1	1	1	1	1	0	0	0	1	0	1	0	1	1	1	1	1	1	-	-	-	-	-	-	-	-	-	-	-	-	-	-	-	-	-	-	-	-	-	-
168	1	0	1	1	1	0	0	1	0	0	0	0	0	0	-	-	-	-	-	-	-	-	-	-	-	-	-	-	-	-	-	-	-	-	-	-	-	-	-	-	-	-
169	0	0	1	1	0	0	1	0	0	0	1	1	1	1	1	1	1	1	1	1	1	1	1	1	-	-	-	-	-	-	-	-	-	-	-	-	-	-	-	-	-	-
170	1	0	0	1	0	1	1	0	1	0	1	0	1	0	1	0	1	0	1	0	0	1	1	1	1	1	1	0	0	0	1	0	0	0	-	-	-	-	-	-	-	-
171	0	0	0	1	0	-	-	-	-	-	-	-	-	-	-	-	-	-	-	-	-	-	-	-	-	-	-	-	-	-	-	-	-	-	-	-	-	-	-	-	-	-
172	1	1	1	1	1	1	1	1	1	1	0	1	0	1	1	1	0	0	0	1	1	1	0	-	-	-	-	-	-	-	-	-	-	-	-	-	-	-	-	-	-	-
173	0	0	1	0	0	1	1	0	0	0	0	1	0	1	0	1	1	1	1	-	-	-	-	-	-	-	-	-	-	-	-	-	-	-	-	-	-	-	-	-	-	-
174	1	1	1	1	1	1	0	0	1	1	1	0	1	0	1	1	0	1	0	1	1	0	1	1	1	1	0	0	1	1	1	-	-	-	-	-	-	-	-	-	-	-
175	0	0	1	0	1	1	1	1	1	0	0	1	1	1	1	1	1	1	0	0	0	1	0	0	0	-	-	-	-	-	-	-	-	-	-	-	-	-	-	-	-	-
176	1	1	1	0	1	0	0	0	0	-	-	-	-	-	-	-	-	-	-	-	-	-	-	-	-	-	-	-	-	-	-	-	-	-	-	-	-	-	-	-	-	-
177	0	0	1	0	0	1	1	1	0	1	0	1	0	0	0	0	0	0	1	0	1	1	-	-	-	-	-	-	-	-	-	-	-	-	-	-	-	-	-	-	-	-
178	1	0	0	0	0	1	0	0	1	1	-	-	-	-	-	-	-	-	-	-	-	-	-	-	-	-	-	-	-	-	-	-	-	-	-	-	-	-	-	-	-	-
179	1	1	1	1	1	1	-	-	-	-	-	-	-	-	-	-	-	-	-	-	-	-	-	-	-	-	-	-	-	-	-	-	-	-	-	-	-	-	-	-	-	-
180	1	1	1	1	1	1	1	0	0	1	1	1	0	-	-	-	-	-	-	-	-	-	-	-	-	-	-	-	-	-	-	-	-	-	-	-	-	-	-	-	-	-
181	0	1	0	1	0	1	0	1	1	0	1	1	0	1	1	1	1	1	0	1	0	1	1	1	1	1	0	1	1	0	1	1	1	-	-	-	-	-	-	-	-	-
182	1	0	0	0	0	-	-	-	-	-	-	-	-	-	-	-	-	-	-	-	-	-	-	-	-	-	-	-	-	-	-	-	-	-	-	-	-	-	-	-	-	-
183	1	1	1	1	1	1	1	1	1	-	-	-	-	-	-	-	-	-	-	-	-	-	-	-	-	-	-	-	-	-	-	-	-	-	-	-	-	-	-	-	-	-
184	1	1	1	1	1	1	1	1	1	1	0	1	0	0	0	0	1	0	-	-	-	-	-	-	-	-	-	-	-	-	-	-	-	-	-	-	-	-	-	-	-	-
185	1	1	0	1	1	1	1	1	0	1	1	1	1	0	1	1	0	1	1	1	1	1	1	1	0	1	1	1	1	0	0	1	1	1	1	-	-	-	-	-	-	-
186	1	1	1	1	1	1	1	1	1	1	1	1	1	1	1	1	1	1	1	1	1	1	1	1	1	1	-	-	-	-	-	-	-	-	-	-	-	-	-	-	-	-
187	1	0	0	1	1	1	1	1	0	1	0	-	-	-	-	-	-	-	-	-	-	-	-	-	-	-	-	-	-	-	-	-	-	-	-	-	-	-	-	-	-	-
188	1	1	1	1	1	1	1	1	-	-	-	-	-	-	-	-	-	-	-	-	-	-	-	-	-	-	-	-	-	-	-	-	-	-	-	-	-	-	-	-	-	-
189	1	1	1	1	0	1	1	1	1	0	1	1	0	-	-	-	-	-	-	-	-	-	-	-	-	-	-	-	-	-	-	-	-	-	-	-	-	-	-	-	-	-
190	1	0	1	1	1	1	1	1	1	1	1	0	0	1	1	1	1	1	1	1	0	1	1	1	1	1	1	1	1	1	1	-	-	-	-	-	-	-	-	-	-	-
191	1	1	1	0	1	1	1	1	1	1	1	1	0	1	1	1	0	1	1	1	1	1	1	1	0	1	1	1	0	1	1	0	0	1	-	-	-	-	-	-	-	-
192	1	1	1	1	1	0	1	0	1	1	1	1	1	1	0	1	1	1	1	0	1	1	0	0	-	-	-	-	-	-	-	-	-	-	-	-	-	-	-	-	-	-
193	1	1	1	1	1	0	1	0	-	-	-	-	-	-	-	-	-	-	-	-	-	-	-	-	-	-	-	-	-	-	-	-	-	-	-	-	-	-	-	-	-	-
194	0	1	0	1	-	-	-	-	-	-	-	-	-	-	-	-	-	-	-	-	-	-	-	-	-	-	-	-	-	-	-	-	-	-	-	-	-	-	-	-	-	-
195	1	1	1	1	1	1	1	0	0	1	1	1	1	1	1	1	1	0	1	1	0	-	-	-	-	-	-	-	-	-	-	-	-	-	-	-	-	-	-	-	-	-
196	1	1	1	1	1	1	1	1	1	1	1	1	1	1	0	1	1	0	0	0	0	1	1	1	0	1	1	1	1	1	1	1	1	1	1	-	-	-	-	-	-	-
197	1	1	1	1	0	0	0	1	1	1	1	1	1	1	0	-	-	-	-	-	-	-	-	-	-	-	-	-	-	-	-	-	-	-	-	-	-	-	-	-	-	-
198	1	1	1	0	0	1	1	1	1	0	0	1	1	1	1	0	1	1	1	0	1	1	0	0	1	0	0	-	-	-	-	-	-	-	-	-	-	-	-	-	-	-
199	1	1	1	1	0	1	0	1	0	1	1	0	1	1	1	1	1	1	0	1	1	0	1	1	0	1	1	-	-	-	-	-	-	-	-	-	-	-	-	-	-	-
200	0	1	1	0	1	1	1	1	0	0	0	0	0	1	1	1	0	1	1	1	1	0	0	0	1	0	1	1	1	1	1	1	-	-	-	-	-	-	-	-	-	-
201	0	1	0	0	1	1	0	0	0	1	0	0	0	0	1	0	1	0	0	0	0	1	0	0	0	1	1	1	1	0	0	-	-	-	-	-	-	-	-	-	-	-
202	1	1	0	1	1	0	1	1	0	1	1	1	1	0	0	0	1	1	1	1	1	1	0	1	1	1	1	0	1	1	-	-	-	-	-	-	-	-	-	-	-	-
203	0	1	1	1	1	1	1	0	1	1	1	1	1	1	1	1	0	1	1	0	0	1	0	0	1	1	0	1	1	0	1	0	0	0	-	-	-	-	-	-	-	-
204	1	1	1	1	0	1	1	1	1	1	0	0	0	0	0	-	-	-	-	-	-	-	-	-	-	-	-	-	-	-	-	-	-	-	-	-	-	-	-	-	-	-
205	1	1	1	1	1	1	0	1	1	1	-	-	-	-	-	-	-	-	-	-	-	-	-	-	-	-	-	-	-	-	-	-	-	-	-	-	-	-	-	-	-	-

## Sheet: Covariates
LVS	PropFor	MeanAnnuRain	MeanNDVI	CVNDVI	MeanNDVISQ	LVSxPropFor	LVSxNDVI	LVSxMeanAnnuRain	PropForxRain	PropForxNDVI
1	0.2	0.826631	0.53079	0.1447	0.281735	0.2	0.530787	0.826631	0.165326	0.106157
0.9	0.25	1.34474	0.55467	0.14751	0.307663	0.225	0.499207	1.21026	0.336184	0.138669
0.904762	0.525	0.94312	0.54347	0.1351	0.295362	0.475	0.491713	0.853299	0.495138	0.285323
0.888889	0.45	1.49946	0.604	0.09439	0.364816	0.4	0.536889	1.33285	0.674756	0.2718
0.793103	0.725	1.28147	0.50918	0.16256	0.259265	0.575	0.403833	1.01634	0.929067	0.369156
0.714286	0.525	1.78448	0.59614	0.17517	0.355386	0.375	0.425816	1.27463	0.936852	0.312975
0.972222	0.9	1.72403	0.59528	0.10191	0.354363	0.875	0.578748	1.67614	1.55163	0.535756
0.666667	0.75	2.09252	0.6686	0.07651	0.447021	0.5	0.445731	1.39501	1.56939	0.501447
0.857143	0.175	0.896249	0.46831	0.06108	0.219314	0.15	0.401409	0.768213	0.156844	0.0819543
1	0.45	0.883778	0.40392	0.07914	0.163147	0.45	0.403915	0.883778	0.3977	0.181762
1	0.675	1.28546	0.45715	0.13795	0.208982	0.675	0.457146	1.28546	0.867687	0.308574
0.888889	0.45	2.0341	0.62287	0.16869	0.387967	0.4	0.553662	1.80809	0.915344	0.280292
0.928571	0.35	1.68428	0.56529	0.13018	0.319557	0.325	0.524916	1.56397	0.589496	0.197853
0.722222	0.45	2.07776	0.72646	0.14199	0.527743	0.325	0.524665	1.5006	0.93499	0.326907
0.909091	0.55	1.841	0.54672	0.13175	0.298903	0.5	0.497018	1.67364	1.01255	0.300696
0.882353	0.425	2.22242	0.68008	0.15304	0.462514	0.375	0.600074	1.96096	0.944528	0.289036
0.5	0.55	2.02127	0.61905	0.12727	0.38322	0.275	0.309524	1.01064	1.1117	0.340476
0.705882	0.425	2.2848	0.74018	0.08697	0.547871	0.3	0.522482	1.6128	0.971038	0.314578
0.666667	0.675	2.24618	0.64541	0.15265	0.416551	0.45	0.430272	1.49745	1.51617	0.43565
0.722222	0.45	2.49295	0.76245	0.09048	0.581324	0.325	0.550655	1.80046	1.12183	0.343101
0.846154	0.975	2.50257	0.69396	0.09302	0.481575	0.825	0.587194	2.11756	2.44	0.676607
0.84375	0.8	2.74605	0.77908	0.06522	0.606961	0.675	0.657346	2.31698	2.19684	0.623262
0.967742	0.775	2.51334	0.6072	0.10067	0.368686	0.75	0.587608	2.43227	1.94784	0.470576
1	0.2	2.74407	0.69665	0.12326	0.485327	0.2	0.696654	2.74407	0.548814	0.139331
1	0.6	2.71769	0.62571	0.11985	0.391509	0.6	0.625707	2.71769	1.63061	0.375424
1	0.775	3.06104	0.76488	0.07435	0.585035	0.775	0.764876	3.06104	2.37231	0.592779
0.5	0.45	3.06303	0.76033	0.08654	0.578103	0.225	0.380165	1.53152	1.37836	0.342149
0.777778	0.675	3.4776	0.781	0.0753	0.609966	0.525	0.607447	2.7048	2.34738	0.527177
0.65	0.5	3.44364	0.78823	0.07593	0.621302	0.325	0.512348	2.23837	1.72182	0.394114
0.73913	0.575	3.75414	0.7887	0.08966	0.622045	0.425	0.582951	2.7748	2.15863	0.453501
0.9	0.25	3.66564	0.7717	0.08021	0.595516	0.225	0.694527	3.29908	0.91641	0.192924
0.84	0.625	3.92966	0.77606	0.10946	0.602261	0.525	0.651886	3.30091	2.45604	0.485034
1	0.75	1.10809	0.51692	0.16354	0.267201	0.75	0.516915	1.10809	0.83107	0.387686
1	0.325	1.65228	0.59861	0.09617	0.358339	0.325	0.598614	1.65228	0.536992	0.19455
1	0.75	1.20939	0.56967	0.10195	0.324522	0.75	0.569668	1.20939	0.907043	0.427251
0.958333	0.6	1.83543	0.63045	0.15097	0.397472	0.575	0.604185	1.75895	1.10126	0.378272
1	0.6	1.36074	0.52449	0.13333	0.275086	0.6	0.524486	1.36074	0.816445	0.314692
1	0.75	1.94879	0.54101	0.09244	0.292694	0.75	0.541012	1.94879	1.46159	0.405759
1	0.375	1.61708	0.49479	0.1133	0.244815	0.375	0.494788	1.61708	0.606407	0.185546
1	0.4	2.16411	0.52258	0.11791	0.273091	0.4	0.522581	2.16411	0.865643	0.209032
1	0.175	1.95867	0.45896	0.10568	0.210648	0.175	0.458964	1.95867	0.342767	0.0803187
0.9375	0.4	2.58744	0.62861	0.08849	0.395151	0.375	0.589322	2.42573	1.03498	0.251444
1	0.25	2.96819	0.63365	0.12534	0.401512	0.25	0.63365	2.96819	0.742047	0.158413
0.933333	0.375	3.23092	0.67711	0.17411	0.458478	0.35	0.631969	3.01553	1.21159	0.253916
1	0.3	2.43701	0.45806	0.29884	0.20982	0.3	0.458061	2.43701	0.731103	0.137418
1	0.475	3.33014	0.58709	0.18195	0.344677	0.475	0.587092	3.33014	1.58182	0.278869
0.764706	0.85	2.58189	0.69055	0.14373	0.476854	0.65	0.528065	1.97439	2.19461	0.586964
0.8	0.125	2.49494	0.58501	0.11014	0.342238	0.1	0.468009	1.99595	0.311868	0.0731264
0.428571	0.35	2.78134	0.64428	0.22176	0.415093	0.15	0.276119	1.192	0.973469	0.225497
0.5	0.8	2.61119	0.76291	0.10174	0.582029	0.4	0.381454	1.3056	2.08895	0.610326
0.73913	0.575	2.62266	0.72771	0.15596	0.529565	0.425	0.537874	1.93849	1.50803	0.418434
0.481481	0.675	2.86188	0.77501	0.14436	0.600644	0.325	0.373154	1.37794	1.93177	0.523133
0.736842	0.95	2.92071	0.74092	0.13107	0.548961	0.7	0.54594	2.1521	2.77468	0.703873
0.454545	0.825	2.91479	0.70762	0.16512	0.500723	0.375	0.321645	1.32491	2.4047	0.583785
0.5	0.45	2.96666	0.58747	0.24227	0.345125	0.225	0.293737	1.48333	1.335	0.264363
0.888889	0.45	3.086	0.71424	0.15519	0.510133	0.4	0.634876	2.74312	1.3887	0.321406
1	0.65	2.20219	0.60159	0.1249	0.361905	0.65	0.601585	2.20219	1.43142	0.39103
0.966667	0.75	2.37059	0.70324	0.09777	0.494544	0.725	0.679797	2.29157	1.77794	0.527428
0.931034	0.725	2.30809	0.69246	0.11247	0.479499	0.675	0.644703	2.14891	1.67336	0.502033
0.875	0.6	2.58236	0.66889	0.11543	0.44741	0.525	0.585276	2.25957	1.54942	0.401332
1	0.125	3.03635	0.67367	0.15294	0.453835	0.125	0.673673	3.03635	0.379544	0.0842091
0.95	0.5	3.85	0.73863	0.11136	0.545576	0.475	0.701699	3.6575	1.925	0.369316
0.25	0.9	4.5207	0.76514	0.12813	0.585438	0.225	0.191285	1.13018	4.06863	0.688625
0.56	0.625	4.58728	0.7541	0.11187	0.568673	0.35	0.422298	2.56888	2.86705	0.471315
0.826087	0.575	5.25315	0.72634	0.10097	0.527563	0.475	0.600016	4.33956	3.02056	0.417643
0.833333	0.15	4.94958	0.68469	0.05385	0.468798	0.125	0.570573	4.12465	0.742437	0.102703
0.7	0.25	4.16771	0.78763	0.105	0.620358	0.175	0.55134	2.9174	1.04193	0.196907
1	0.125	4.14603	0.77781	0.10665	0.604995	0.125	0.777814	4.14603	0.518254	0.0972268
1	0.15	0.635969	0.42778	0.07969	0.182993	0.15	0.427777	0.635969	0.0953953	0.0641666
1	0.2	0.686844	0.43876	0.11982	0.192514	0.2	0.438764	0.686844	0.137369	0.0877528
1	0.225	1.25947	0.53405	0.15701	0.285209	0.225	0.53405	1.25947	0.283381	0.120161
1	0.2	0.725231	0.49073	0.1469	0.240811	0.2	0.490725	0.725231	0.145046	0.098145
1	0.2	0.900058	0.47271	0.16138	0.223453	0.2	0.472708	0.900058	0.180012	0.0945416
1	0.225	0.211604	0.37915	0.1931	0.143752	0.225	0.379147	0.211604	0.047611	0.0853081
1	0.175	0.490964	0.46643	0.18857	0.217552	0.175	0.466425	0.490964	0.0859188	0.0816244
1	0.225	0.277604	0.428	0.13002	0.183186	0.225	0.428002	0.277604	0.062461	0.0963004
0.944444	0.45	0.683578	0.51409	0.15304	0.264285	0.425	0.485527	0.645601	0.30761	0.231339
0.2	0.5	0.432836	0.49974	0.18345	0.249743	0.1	0.0999486	0.0865671	0.216418	0.249871
0.958333	0.6	0.79168	0.53004	0.23979	0.280947	0.575	0.507959	0.758693	0.475008	0.318026
0.0294118	0.85	0.716809	0.63125	0.10569	0.398475	0.025	0.0185661	0.0210826	0.609288	0.536562
0.0416667	0.6	1.08435	0.59042	0.20575	0.348596	0.025	0.0246008	0.0451813	0.650611	0.354252
0.304348	0.575	1.0952	0.64586	0.10249	0.417135	0.175	0.196566	0.333323	0.629743	0.37137
0.44	0.625	1.54004	0.6569	0.08856	0.431522	0.275	0.289037	0.677618	0.962525	0.410564
0.888889	0.225	1.73574	0.65449	0.12819	0.42836	0.2	0.581771	1.54288	0.390542	0.147261
1	0.45	2.20878	0.61166	0.14795	0.374129	0.45	0.611661	2.20878	0.993952	0.275247
0.703704	0.675	2.794	0.65049	0.21301	0.423132	0.475	0.457749	1.96615	1.88595	0.439078
0.923077	0.325	0.0302222	0.4245	0.08664	0.180199	0.3	0.391844	0.0278974	0.00982222	0.137962
0.962963	0.675	0.103916	0.41777	0.13805	0.17453	0.65	0.402295	0.100067	0.070143	0.281993
1	0.4	0	0.49303	0.08266	0.243075	0.4	0.493026	0	0	0.19721
0.92	0.625	0.104898	0.43941	0.12824	0.193078	0.575	0.404254	0.0965059	0.0655611	0.274629
0.888889	0.225	0.119342	0.42534	0.12254	0.180912	0.2	0.378078	0.106082	0.026852	0.095701
0.625	0.4	0.374893	0.51472	0.24198	0.264935	0.25	0.321699	0.234308	0.149957	0.205887
0.875	0.4	0.54996	0.57932	0.19921	0.335616	0.35	0.506908	0.481215	0.219984	0.23173
1	0.125	1.65672	0.56428	0.13139	0.31841	0.125	0.564278	1.65672	0.207089	0.0705347
1	0.125	2.30056	0.58836	0.16241	0.346164	0.125	0.588357	2.30056	0.287569	0.0735446
0.888889	0.225	2.94571	0.63725	0.13371	0.40609	0.2	0.566446	2.61841	0.662784	0.143382
0.785714	0.7	4.45422	0.71329	0.1547	0.50878	0.55	0.560441	3.49974	3.11795	0.499302
0.757576	0.825	4.89347	0.77822	0.1101	0.605633	0.625	0.589564	3.70717	4.03711	0.642035
0.608696	0.575	3.59579	0.73265	0.10446	0.53677	0.35	0.445958	2.18874	2.06758	0.421271
0.692308	0.975	5.09667	0.78789	0.07973	0.620766	0.675	0.54546	3.52846	4.96925	0.76819
0.642857	1	3.74992	0.68022	0.12662	0.462699	0.642857	0.437284	2.41066	3.74992	0.68022
0.423077	0.65	4.49379	0.76639	0.0896	0.587352	0.275	0.324242	1.90122	2.92096	0.498153
0.538462	0.975	4.10615	0.69307	0.22939	0.480342	0.525	0.37319	2.211	4.0035	0.67574
1	0.15	4.17823	0.70819	0.06378	0.501526	0.15	0.708185	4.17823	0.626734	0.106228
0.375	0.2	3.99937	0.77069	0.08167	0.593963	0.075	0.289009	1.49976	0.799874	0.154138
0.848485	0.825	0.516667	0.53118	0.24012	0.282147	0.7	0.450694	0.438384	0.42625	0.438219
0.96875	0.8	1.00393	0.55156	0.19615	0.304217	0.775	0.534323	0.97256	0.803147	0.441247
0.848485	0.825	0.892058	0.62682	0.12557	0.392906	0.7	0.531849	0.756898	0.735948	0.517128
0.708333	0.6	1.45787	0.5416	0.12713	0.293326	0.425	0.38363	1.03266	0.87472	0.324958
1	0.3	1.28324	0.63033	0.15824	0.397312	0.3	0.630327	1.28324	0.384972	0.189098
0.928571	0.35	1.67247	0.65016	0.11946	0.422707	0.325	0.603719	1.553	0.585363	0.227556
1	0.3	2.47096	0.6553	0.13427	0.429415	0.3	0.655298	2.47096	0.741288	0.196589
0.954545	0.55	2.03654	0.68301	0.08972	0.466505	0.525	0.651966	1.94397	1.1201	0.375657
0.909091	0.55	2.70892	0.66953	0.09076	0.448266	0.5	0.608661	2.46265	1.4899	0.36824
1	0.55	2.29358	0.67633	0.08525	0.457425	0.55	0.676332	2.29358	1.26147	0.371983
0.972222	0.9	3.07926	0.64743	0.15824	0.419167	0.875	0.629447	2.99372	2.77133	0.582688
0.8	0.5	2.96284	0.72338	0.07764	0.52328	0.4	0.578705	2.37027	1.48142	0.361691
0.810811	0.925	3.50915	0.60357	0.18462	0.364291	0.75	0.489377	2.84526	3.24596	0.558298
0.346154	0.65	3.31396	0.74588	0.10455	0.556343	0.225	0.258191	1.14714	2.15408	0.484825
0.458333	0.6	3.81558	0.66422	0.21837	0.44119	0.275	0.304435	1.74881	2.28935	0.398533
0.894737	0.475	0.494378	0.50726	0.13569	0.257315	0.425	0.453866	0.442338	0.234829	0.240949
0.607143	0.7	2.81267	0.78567	0.08772	0.617279	0.425	0.477015	1.70769	1.96887	0.54997
0.888889	0.45	3.07368	0.75549	0.05566	0.570764	0.4	0.671546	2.73216	1.38315	0.33997
0.2	0.75	2.61544	0.79822	0.08264	0.63716	0.15	0.159645	0.523087	1.96158	0.598667
0.269231	0.65	3.39389	0.76979	0.06064	0.59257	0.175	0.20725	0.913739	2.20603	0.500361
1	0.55	2.604	0.75387	0.09102	0.568318	0.55	0.753869	2.604	1.4322	0.414628
0.580645	0.775	3.79987	0.78143	0.07853	0.610638	0.45	0.453735	2.20637	2.9449	0.605611
0.615385	0.35	2.77067	0.67894	0.08503	0.460961	0.215385	0.41781	1.70503	0.969735	0.237629
0.703704	0.675	4.02108	0.76312	0.11341	0.582357	0.475	0.537012	2.82965	2.71423	0.515108
0.464286	0.7	3.00589	0.77917	0.09169	0.607103	0.325	0.361757	1.39559	2.10412	0.545418
0.307692	0.65	3.91103	0.81536	0.07985	0.664814	0.2	0.25088	1.20339	2.54217	0.529985
0.142857	0.35	3.56327	0.81018	0.06728	0.65639	0.05	0.11574	0.509039	1.24714	0.283563
1	0.175	0.708631	0.59211	0.16493	0.350588	0.175	0.592105	0.708631	0.12401	0.103618
1	0.25	0.551098	0.57254	0.17121	0.327796	0.25	0.572535	0.551098	0.137774	0.143134
0.9	0.25	1.50758	0.69748	0.09149	0.486473	0.225	0.627728	1.35682	0.376894	0.174369
0.6	0.4	0.561787	0.56098	0.16549	0.314699	0.24	0.336588	0.337072	0.224715	0.224392
0.7	0.25	1.3516	0.72679	0.08298	0.528225	0.175	0.508754	0.946117	0.337899	0.181698
0.272727	0.55	0.832369	0.589	0.11508	0.346922	0.15	0.160637	0.22701	0.457803	0.323951
1	0.175	1.49967	0.67408	0.08908	0.45438	0.175	0.674077	1.49967	0.262442	0.117963
0.888889	0.225	1.33994	0.60433	0.11765	0.365209	0.2	0.537178	1.19106	0.301487	0.135973
0.375	0.4	1.97954	0.68609	0.14921	0.470722	0.15	0.257285	0.742327	0.791815	0.274437
0.75	0.6	1.98692	0.68034	0.11048	0.46286	0.45	0.510254	1.49019	1.19215	0.408203
0.03125	0.8	2.67245	0.79762	0.07455	0.636191	0.025	0.0249255	0.083514	2.13796	0.638093
0.0333333	0.75	3.39922	0.72313	0.07428	0.522916	0.025	0.0241043	0.113307	2.54942	0.542347
0.916667	0.3	3.39073	0.72755	0.0609	0.529328	0.275	0.66692	3.10817	1.01722	0.218265
0.5	0.3	3.50954	0.75058	0.04172	0.563373	0.15	0.375291	1.75477	1.05286	0.225175
0.6	0.5	3.6413	0.74307	0.05277	0.552157	0.3	0.445844	2.18478	1.82065	0.371536
1	0.125	3.76781	0.7476	0.05858	0.558909	0.125	0.747602	3.76781	0.470977	0.0934502
0.535714	0.7	4.5215	0.79198	0.07922	0.627234	0.375	0.424276	2.42223	3.16505	0.554387
0.352941	0.425	4.14392	0.83421	0.04234	0.695903	0.15	0.294426	1.46256	1.76117	0.354538
0.75	0.4	2.3538	0.69288	0.1138	0.48008	0.3	0.519659	1.76535	0.941518	0.277151
0.323529	0.85	3.03974	0.77817	0.0911	0.605553	0.275	0.251762	0.983446	2.58378	0.661447
0.344828	0.725	3.03719	0.73248	0.11906	0.53652	0.25	0.252578	1.04731	2.20196	0.531044
0.333333	0.9	3.06819	0.75711	0.07606	0.573211	0.3	0.252369	1.02273	2.76137	0.681396
0.125	0.8	2.35341	0.78798	0.11165	0.620911	0.1	0.0984974	0.294176	1.88273	0.630383
0.769231	0.325	2.96008	0.81545	0.06418	0.664962	0.25	0.627271	2.27698	0.962026	0.265022
0.3	0.25	0.417675	0.51774	0.12562	0.268059	0.075	0.155323	0.125303	0.104419	0.129436
0.15	0.5	0.462413	0.48887	0.15547	0.238994	0.075	0.0733305	0.069362	0.231207	0.244435
0.142857	0.7	0.7932	0.5745	0.09101	0.330053	0.1	0.0820717	0.113314	0.55524	0.402151
0	0.9	0.802338	0.51334	0.14205	0.263517	0	0	0	0.722104	0.462005
0	0.575	1.32871	0.63525	0.08709	0.403537	0	0	0	0.764009	0.365266
1	0.1	0.348076	0.42204	0.05052	0.178121	0.1	0.422044	0.348076	0.0348076	0.0422044
1	0.225	0.158582	0.4545	0.10984	0.206573	0.225	0.454503	0.158582	0.035681	0.102263
1	0.425	0.134956	0.51184	0.10785	0.261978	0.425	0.511838	0.134956	0.0573561	0.217531
1	0.2	0.0785289	0.48951	0.14795	0.239623	0.2	0.489513	0.0785289	0.0157058	0.0979026
0.928571	0.7	0.0526	0.49519	0.19123	0.245213	0.65	0.459819	0.0488428	0.03682	0.346633
0.95	0.5	0.104609	0.57387	0.10074	0.329329	0.475	0.545178	0.0993784	0.0523044	0.286936
1	0.35	0.0617067	0.54641	0.12031	0.298566	0.35	0.546412	0.0617067	0.0215973	0.191244
1	0.6	0.11084	0.58528	0.11522	0.342552	0.6	0.585279	0.11084	0.066504	0.351167
0.823529	0.85	0.0838533	0.61449	0.12722	0.377597	0.7	0.50605	0.0690557	0.0712753	0.522316
0.8	0.125	0.0178355	0.43602	0.07736	0.190113	0.1	0.348815	0.0142684	0.00222944	0.0545024
0.608696	0.575	0.0214622	0.56224	0.14433	0.31611	0.35	0.342231	0.013064	0.0123408	0.323286
1	0.475	0.02064	0.48258	0.11167	0.232882	0.475	0.482578	0.02064	0.00980398	0.229225
0.774194	0.775	0.00704889	0.44771	0.13468	0.200441	0.6	0.346611	0.0054572	0.00546289	0.346972
0.8	0.625	0.0265688	0.5088	0.10323	0.25888	0.5	0.407042	0.0212551	0.0166055	0.318002
1	0.225	0	0.46391	0.08625	0.215213	0.225	0.463911	0	0	0.10438
0.681818	0.55	0.00131555	0.49568	0.13821	0.2457	0.375	0.337964	0.000896967	0.000723554	0.272625
0.9	0.25	0	0.4557	0.1219	0.207666	0.225	0.410134	0	0	0.113926
0.5	0.15	0.137302	0.4492	0.16813	0.201781	0.075	0.2246	0.0686511	0.0205953	0.06738
0.230769	0.325	0.118444	0.44737	0.17281	0.200143	0.075	0.10324	0.0273333	0.0384944	0.145396
0.030303	0.825	0.421467	0.5177	0.12218	0.268016	0.025	0.015688	0.0127717	0.34771	0.427105
0	0.125	0.400409	0.46998	0.17433	0.220882	0	0	0	0.0500511	0.0587476
0	0.225	0.852053	0.56982	0.13082	0.32469	0	0	0	0.191712	0.128209
0.388889	0.45	0.04792	0.44251	0.08178	0.195819	0.175	0.172089	0.0186355	0.021564	0.199131
0.2	0.875	0.973871	0.5331	0.06077	0.284193	0.175	0.10662	0.194774	0.852137	0.466461
0	0.65	1.71126	0.57748	0.09821	0.33348	0	0	0	1.11232	0.37536
0.181818	0.275	1.4171	0.54701	0.14357	0.299216	0.05	0.0994556	0.257654	0.389702	0.150427
1	0.2	0.267351	0.4143	0.10091	0.171644	0.2	0.4143	0.267351	0.0534702	0.08286
0.615385	0.325	0.524782	0.41448	0.18518	0.171794	0.2	0.255065	0.322943	0.170554	0.134706
0.0322581	0.775	0.54352	0.4362	0.06436	0.190271	0.025	0.014071	0.0175329	0.421228	0.338056
0.0294118	0.85	1.01538	0.51763	0.11938	0.267943	0.025	0.0152245	0.0298641	0.863071	0.439987
0	0.6	0.985293	0.49642	0.08489	0.246437	0	0	0	0.591176	0.297854
0	0.2	1.62956	0.55965	0.10646	0.313207	0	0	0	0.325911	0.11193
0.75	0.1	0.0537111	0.38311	0.10761	0.146774	0.075	0.287333	0.0402833	0.00537111	0.0383111
0.190476	0.525	0.173538	0.42474	0.05982	0.180401	0.1	0.0809021	0.0330548	0.0911073	0.222986
0.228571	0.875	0.0756844	0.6954	0.11189	0.48358	0.2	0.158948	0.0172993	0.0662239	0.608474
0.266667	0.375	0	0.56858	0.12013	0.32328	0.1	0.151621	0	0	0.213216
0.259259	0.675	0.108013	0.69196	0.13411	0.478804	0.175	0.179396	0.0280035	0.072909	0.467071
0.592593	0.675	0.00270227	0.52728	0.14131	0.27802	0.4	0.31246	0.00160135	0.00182403	0.355911
0.9375	0.8	0.0205911	0.52624	0.08637	0.276931	0.75	0.493352	0.0193042	0.0164729	0.420994
0.83871	0.775	0	0.50738	0.1554	0.257438	0.65	0.425547	0	0	0.393222
1	0.75	0.0108667	0.56749	0.10086	0.322047	0.75	0.567492	0.0108667	0.00815002	0.425619
0.882353	0.85	0	0.54799	0.14935	0.300292	0.75	0.48352	0	0	0.465791
0.666667	0.375	0.0254489	0.55773	0.1542	0.311059	0.25	0.371818	0.0169659	0.00954332	0.209148
1	0.25	0	0.61845	0.07486	0.382482	0.25	0.618451	0	0	0.154613
